# Supplementary material for: (E)-Ethyl 2-cyano-2-(thia­zolidin-2-yl­idene)acetate
Source: Acta Crystallogr Sect E Struct Rep Online. 2008 Oct 18;64(Pt 11):o2145. doi: 10.1107/S1600536808032984 (PMC2959598; doi:10.1107/S1600536808032984)
Supplement: Supplementary file 2 [file e-64-o2145-Isup2.hkl]

# 
# h,k,l, Fc-squared, Fo-squared, sigma(Fo-squared) and status flag 
# 
data_I
_shelx_title ' 80702 in P2(1)/c' 
_shelx_refln_list_code          4 
_shelx_F_calc_maximum      179.18 
_exptl_crystal_F_000       416.00 
_reflns_d_resolution_high  0.8407 
 
loop_ 
 _symmetry_equiv_pos_as_xyz 
 'x, y, z' 
 '-x, y+1/2, -z+1/2' 
 '-x, -y, -z' 
 'x, -y-1/2, z-1/2' 
 
_cell_length_a     4.0676 
_cell_length_b    15.4595 
_cell_length_c    14.5809 
_cell_angle_alpha  90.000 
_cell_angle_beta   90.027 
_cell_angle_gamma  90.000 
 
_shelx_F_squared_multiplier     1.000 
 
loop_ 
 _refln_index_h 
 _refln_index_k 
 _refln_index_l 
 _refln_F_squared_calc 
 _refln_F_squared_meas 
 _refln_F_squared_sigma 
 _refln_observed_status 
   1   0   0      703.37      774.31      7.22 o 
   2   0   0     2289.89     2195.88     31.78 o 
   3   0   0      472.40      505.46      7.59 o 
   4   0   0       50.61       47.71      3.65 o 
   1   1   0     1607.33     1447.75     13.90 o 
   2   1   0      296.22      322.94      2.97 o 
   3   1   0      231.68      201.45      2.91 o 
   4   1   0       62.40       61.15      3.30 o 
   1   2   0     1537.12     1519.11     13.50 o 
   2   2   0     1249.21     1222.59     11.60 o 
   3   2   0       56.66       57.36      1.78 o 
   4   2   0        5.34        4.55      1.23 o 
   1   3   0     2758.57     2743.73     25.73 o 
   2   3   0       68.57       72.87      1.19 o 
   3   3   0       57.96       49.01      1.53 o 
   4   3   0        9.25       10.02      1.48 o 
   0   4   0     2815.01     2901.32     46.67 o 
   1   4   0      265.27      234.63      4.42 o 
   2   4   0      331.94      367.97      3.41 o 
   3   4   0       27.90       29.61      1.22 o 
   4   4   0       19.57       23.33      1.46 o 
   1   5   0     1065.52     1051.47     14.37 o 
   2   5   0      334.79      335.92      3.40 o 
   3   5   0       18.91       18.45      0.79 o 
   4   5   0        3.05        3.13      0.88 o 
   0   6   0     1520.29     1613.64     20.96 o 
   1   6   0       12.56        8.34      0.82 o 
   2   6   0      203.23      240.08      5.13 o 
   3   6   0        8.51        7.72      0.75 o 
   4   6   0        5.73        4.65      0.76 o 
   1   7   0      478.14      476.27      7.26 o 
   2   7   0        0.04        0.85      0.52 o 
   3   7   0      112.25      124.34      4.88 o 
   4   7   0       21.34       17.29      0.96 o 
   0   8   0      323.86      293.99      4.32 o 
   1   8   0      854.87      903.29     13.20 o 
   2   8   0      465.08      448.61      8.22 o 
   3   8   0        5.71        4.37      2.58 o 
   4   8   0       99.84      107.17      8.67 o 
   1   9   0       14.53        7.76      1.13 o 
   2   9   0      369.28      365.87      7.33 o 
   3   9   0        0.04        0.89      2.08 o 
   4   9   0        0.80        1.18      2.72 o 
   0  10   0     2267.33     2231.63     41.11 o 
   1  10   0       20.46       17.06      0.66 o 
   2  10   0      448.67      423.62      8.24 o 
   3  10   0       81.45       91.63      6.27 o 
   4  10   0      110.86      111.19      9.93 o 
   1  11   0      298.41      278.96      5.03 o 
   2  11   0      212.22      220.40      4.56 o 
   3  11   0      219.96      212.80     11.98 o 
   0  12   0        6.15        6.73      1.13 o 
   1  12   0      246.45      242.09      4.70 o 
   2  12   0      288.47      279.91      5.85 o 
   3  12   0      105.95      109.19      9.32 o 
   1  13   0     1480.29     1543.52     23.31 o 
   2  13   0      647.26      654.95     12.97 o 
   3  13   0       59.25       54.58      7.70 o 
   0  14   0       18.56       15.65      1.90 o 
   1  14   0      223.79      239.18      3.93 o 
   2  14   0       92.79       89.76      3.72 o 
   3  14   0        0.25        0.61      2.44 o 
   1  15   0        1.46        3.61      0.55 o 
   2  15   0       29.36       29.59      2.52 o 
   0  16   0       67.13       68.59      3.30 o 
   1  16   0        5.08        4.94      0.85 o 
   2  16   0        2.60        3.53      2.17 o 
   1  17   0       59.17       47.51      3.90 o 
   0  18   0      922.85     1019.50     22.80 o 
  -4   1   1      238.48      235.55      6.52 o 
  -3   1   1       42.39       44.54      1.29 o 
  -2   1   1        0.03        1.27      0.29 o 
   1   1   1     8249.30     8026.79    175.94 o 
   2   1   1       21.37       14.63      0.69 o 
   3   1   1        6.12       12.27      0.99 o 
   4   1   1       19.26       36.50      1.74 o 
  -4   2   1        0.78        0.56      0.84 o 
  -3   2   1       10.54       19.39      0.99 o 
  -2   2   1       86.19       88.39      1.30 o 
  -1   2   1      497.72      441.49      3.42 o 
   1   2   1      120.35      134.82      2.29 o 
   2   2   1       33.18       41.26      1.04 o 
   3   2   1      117.77      108.57      2.05 o 
   4   2   1        0.17       -0.13      0.71 o 
  -4   3   1      219.10      221.13      5.55 o 
  -3   3   1       39.04       43.90      1.28 o 
  -2   3   1     1300.10     1168.93     11.37 o 
   0   3   1      446.89      401.06      3.51 o 
   1   3   1      835.63      784.48      8.71 o 
   2   3   1      215.79      263.65      3.42 o 
   3   3   1       16.83       13.91      1.08 o 
   4   3   1       44.70       58.90      2.44 o 
  -4   4   1       15.75       15.50      3.21 o 
  -3   4   1      286.19      322.83      3.95 o 
  -2   4   1      453.46      504.95      4.94 o 
  -1   4   1      283.49      244.39      2.96 o 
   0   4   1     3577.90     3511.55     54.79 o 
   1   4   1       76.75       74.55      1.19 o 
   2   4   1      817.52      860.86      9.87 o 
   3   4   1      842.24      793.61     10.49 o 
   4   4   1       19.91       19.65      2.06 o 
  -4   5   1      300.74      307.82      5.67 o 
  -2   5   1     1997.63     1926.02     17.50 o 
  -1   5   1     2280.52     2259.24     28.79 o 
   0   5   1     2482.68     2350.48     26.97 o 
   2   5   1      805.42      833.32      9.08 o 
   3   5   1      606.86      594.43      8.09 o 
   4   5   1      102.59      127.21      3.92 o 
  -4   6   1      122.63      118.51      3.09 o 
  -3   6   1      175.03      188.00      2.23 o 
  -2   6   1      786.63      773.14     10.90 o 
  -1   6   1     2852.55     2843.22     37.96 o 
   0   6   1       75.24       82.95      1.37 o 
   1   6   1     2515.55     2549.47     30.30 o 
   3   6   1      449.58      416.83      5.54 o 
   4   6   1       15.59       16.79      1.70 o 
  -4   7   1       86.45       71.88      5.95 o 
  -3   7   1      118.65      129.37      1.96 o 
  -2   7   1      896.59      880.04     17.34 o 
  -1   7   1        0.69        3.55      0.82 o 
   0   7   1     2194.39     2256.41     27.21 o 
   1   7   1       21.55       22.79      0.59 o 
   2   7   1     1124.76     1077.02     23.76 o 
   3   7   1       19.45       30.47      2.05 o 
   4   7   1       38.98       31.90     16.88 o 
  -4   8   1       66.32       77.71      6.77 o 
  -3   8   1      111.51      131.92      2.88 o 
  -2   8   1      524.23      529.71      9.36 o 
  -1   8   1      353.52      443.52      5.23 o 
   0   8   1      259.03      270.58      3.24 o 
   1   8   1     1348.00     1306.65     12.72 o 
   2   8   1       62.46      106.08      4.71 o 
   3   8   1      380.67      335.10     17.69 o 
   4   8   1       17.63        0.04      1.72 o 
  -4   9   1        1.51        5.30      5.80 o 
  -3   9   1        0.10        3.77      1.98 o 
  -2   9   1       12.43        8.82      1.49 o 
  -1   9   1        0.00       12.84      1.29 o 
   0   9   1      832.23      877.04     11.03 o 
   1   9   1      213.03      188.55      1.89 o 
   2   9   1        3.01        3.64      0.31 o 
   3   9   1       48.96       51.33      4.86 o 
   4   9   1       13.98       16.11      4.80 o 
  -4  10   1        2.37        5.48      6.34 o 
  -3  10   1        5.93        9.31      2.54 o 
  -2  10   1        6.77        7.97      2.35 o 
  -1  10   1        1.17       10.53      1.10 o 
   0  10   1       40.69       40.71      1.18 o 
   1  10   1      143.60      129.57      1.74 o 
   2  10   1       81.00       67.42      1.64 o 
   3  10   1       62.02      109.10     29.66 o 
   4  10   1       20.93       15.36     11.42 o 
  -3  11   1       26.04       38.66      4.07 o 
  -2  11   1      305.18      282.33      8.23 o 
  -1  11   1      139.59      131.43      2.92 o 
   0  11   1       10.14        9.49      0.78 o 
   1  11   1      232.69      223.69      4.77 o 
   2  11   1        0.01       24.19      1.27 o 
   3  11   1      136.61      126.22     14.16 o 
  -3  12   1       14.48       15.57      4.87 o 
  -2  12   1      339.49      326.63      7.81 o 
  -1  12   1      528.31      502.96      5.96 o 
   0  12   1      223.24      233.22      3.47 o 
   1  12   1      213.20      218.76     14.80 o 
   2  12   1       11.36       35.75      3.67 o 
   3  12   1       28.22       31.19      9.20 o 
  -3  13   1        5.24        5.69      3.97 o 
  -2  13   1      187.50      225.53      5.80 o 
  -1  13   1      140.32      149.35      2.19 o 
   0  13   1       49.04       46.98      2.10 o 
   1  13   1       31.06       42.18      2.47 o 
   2  13   1      493.00      479.16     10.03 o 
   3  13   1       26.77       11.62     12.59 o 
  -3  14   1      115.17      116.14     10.82 o 
  -2  14   1       12.11       20.93      2.78 o 
  -1  14   1      108.09      109.55      1.86 o 
   0  14   1      528.43      541.21      8.82 o 
   1  14   1       58.58       55.85      2.99 o 
   2  14   1      122.54      119.44      3.81 o 
   3  14   1      263.28      264.91     15.90 o 
  -2  15   1      369.72      365.78      8.42 o 
  -1  15   1       15.01       19.60      0.88 o 
   0  15   1      406.71      428.15      8.04 o 
   1  15   1       71.17       75.63      2.23 o 
   2  15   1        5.40       37.30      3.08 o 
  -2  16   1        0.16        2.32      1.44 o 
  -1  16   1       53.12       65.87      2.05 o 
   0  16   1       14.72       14.19      1.37 o 
   1  16   1      251.91      232.55      4.99 o 
   2  16   1        6.86        6.63      2.79 o 
  -1  17   1       93.68      111.43      6.81 o 
   0  17   1       22.33       15.78      2.52 o 
   1  17   1       93.43       93.12      2.87 o 
   0  18   1        1.11        2.52      1.08 o 
  -4   0   2       30.25       29.54      5.41 o 
  -3   0   2     1057.49     1049.52     13.69 o 
  -2   0   2      894.51      822.65      9.68 o 
  -1   0   2     1917.95     2258.31     40.21 o 
   1   0   2     6912.53     7131.08    200.52 o 
   3   0   2      114.98      207.89      9.68 o 
   4   0   2       79.48       83.09      3.18 o 
  -4   1   2      114.75      127.12      3.20 o 
  -2   1   2      803.76      886.89      8.18 o 
   0   1   2      644.42      647.19      5.19 o 
   1   1   2    32105.13    30730.85    666.57 o 
   2   1   2      961.19      949.55      9.98 o 
   3   1   2      787.99      726.72      8.55 o 
   4   1   2       71.18       67.64      2.13 o 
  -4   2   2       10.62       12.66      1.34 o 
  -3   2   2        4.61        3.49      0.56 o 
  -1   2   2      598.82      589.10      4.59 o 
   0   2   2     5833.65     6283.20     99.82 o 
   1   2   2      617.66      589.56      7.95 o 
   2   2   2     1407.24     1345.42     13.97 o 
   3   2   2       11.40       19.06      1.08 o 
   4   2   2       52.45       47.20      2.84 o 
  -4   3   2      107.40      108.71      2.63 o 
  -3   3   2       12.73       18.82      1.15 o 
  -2   3   2      246.85      267.31      2.56 o 
  -1   3   2       90.27      104.16      1.56 o 
   0   3   2      130.51      114.07      0.93 o 
   1   3   2      294.74      288.26      3.10 o 
   2   3   2      216.08      245.87      2.37 o 
   3   3   2        3.30        3.20      0.80 o 
   4   3   2        1.25        6.00      1.84 o 
  -4   4   2       73.32       64.62      2.14 o 
  -3   4   2        5.22       22.27      1.03 o 
  -2   4   2      217.41      216.10      2.09 o 
  -1   4   2        1.59        5.24      0.44 o 
   0   4   2      100.39       81.18      0.86 o 
   1   4   2       60.87       60.13      1.49 o 
   2   4   2       56.00       64.84      1.16 o 
   3   4   2      203.96      200.86      3.76 o 
   4   4   2       50.91       57.76      2.85 o 
  -4   5   2      107.30      107.10      2.36 o 
  -3   5   2       64.70       65.79      1.44 o 
  -2   5   2        1.43       14.74      0.86 o 
  -1   5   2      547.57      523.75      6.55 o 
   0   5   2      278.95      267.73      2.62 o 
   1   5   2      103.46      123.76      5.61 o 
   2   5   2      167.11      155.66      2.06 o 
   3   5   2       10.61       13.29      1.33 o 
   4   5   2        9.36       13.35      1.51 o 
  -4   6   2       11.42        9.72      1.17 o 
  -3   6   2       64.45       57.67      1.24 o 
  -2   6   2      211.17      250.51      2.48 o 
  -1   6   2      649.15      658.77      7.42 o 
   0   6   2      920.41      905.40      8.56 o 
   1   6   2      101.24      150.53      4.22 o 
   2   6   2      522.25      504.59      7.26 o 
   3   6   2        1.65        3.63      1.14 o 
   4   6   2       19.41       22.95      4.79 o 
  -4   7   2       70.21       58.94      5.27 o 
  -3   7   2      104.96      101.51      1.56 o 
  -2   7   2        1.37        9.26      1.30 o 
  -1   7   2      219.79      316.98      4.82 o 
   0   7   2      311.07      324.70      3.63 o 
   1   7   2      831.68      795.18      7.97 o 
   2   7   2      105.43      106.47      1.34 o 
   3   7   2        0.89        9.38      1.23 o 
   4   7   2        7.31        8.42      3.14 o 
  -4   8   2       41.03       18.78     17.89 o 
  -3   8   2        5.45        6.46      1.68 o 
  -2   8   2        0.23        5.81      1.09 o 
  -1   8   2      107.21       98.07      1.26 o 
   0   8   2      552.44      564.70      6.42 o 
   1   8   2      102.03       98.18      1.41 o 
   2   8   2       44.17       35.69      1.11 o 
   3   8   2       15.49       16.60      1.28 o 
   4   8   2        3.58        0.10      1.65 o 
  -4   9   2        5.75        2.33      3.58 o 
  -3   9   2      282.20      275.78      7.43 o 
  -2   9   2      173.30      165.49      7.47 o 
  -1   9   2     2610.79     2469.47     55.02 o 
   0   9   2      607.06      623.02      7.55 o 
   1   9   2      877.12      956.64     25.27 o 
   2   9   2       62.34       73.45      3.70 o 
   3   9   2      237.84      258.56      8.75 o 
   4   9   2        0.03        0.04      2.83 o 
  -4  10   2       45.88       51.68      5.40 o 
  -3  10   2       50.32       52.75      2.68 o 
  -2  10   2      151.93      140.06      7.50 o 
  -1  10   2      897.15      897.16      9.15 o 
   0  10   2        2.77        0.46      0.42 o 
   2  10   2       44.74       50.11      4.87 o 
   3  10   2      145.47      130.83      9.07 o 
   4  10   2       24.06       24.02      9.13 o 
  -3  11   2      327.37      309.42      8.80 o 
  -2  11   2      169.29      161.09      6.77 o 
  -1  11   2      309.67      297.16      3.52 o 
   0  11   2      334.24      320.06      4.69 o 
   1  11   2      823.25      776.02      8.50 o 
   2  11   2        3.75       17.39      2.60 o 
   3  11   2       97.94      118.82      9.28 o 
  -3  12   2        8.63       21.81      3.85 o 
  -2  12   2      509.40      499.64     11.23 o 
  -1  12   2      404.02      356.99      4.12 o 
   0  12   2     2188.57     2247.38     30.90 o 
   1  12   2       67.42       85.35      2.29 o 
   2  12   2      468.79      471.09      7.97 o 
   3  12   2      146.81      143.54      7.50 o 
  -3  13   2      205.40      178.55     17.61 o 
  -2  13   2       62.49       99.91     27.90 o 
  -1  13   2      764.53      753.17      9.66 o 
   0  13   2       58.41       67.39      2.13 o 
   1  13   2      245.19      288.88      4.68 o 
   2  13   2       45.14       45.39      3.15 o 
   3  13   2       26.13       34.73      6.73 o 
  -3  14   2        0.03       16.79      5.76 o 
  -2  14   2       40.40       65.57      6.98 o 
  -1  14   2      482.95      460.26      9.67 o 
   0  14   2      202.33      205.53      3.92 o 
   1  14   2        4.64       42.19      4.12 o 
   2  14   2      366.29      360.71      7.85 o 
   3  14   2      247.02      223.07     15.36 o 
  -2  15   2        5.72       17.24      2.19 o 
  -1  15   2       12.98       13.03      1.06 o 
   0  15   2       66.91       82.27      2.03 o 
   1  15   2        5.92        6.14      0.79 o 
   2  15   2      157.26      151.28      4.92 o 
  -2  16   2       14.05       11.69      5.12 o 
  -1  16   2       67.45       77.55      1.84 o 
   0  16   2        9.61        7.72      1.95 o 
   1  16   2        9.49       13.36      2.83 o 
   2  16   2       66.36       66.23      8.38 o 
  -1  17   2      116.26      151.20      9.33 o 
   0  17   2       21.43       21.95      2.80 o 
   1  17   2      567.13      574.07      9.37 o 
   0  18   2      160.64      153.15      4.01 o 
  -4   1   3        1.51        1.41      0.87 o 
  -3   1   3       35.42       37.39      1.22 o 
  -2   1   3      414.80      480.22      4.33 o 
  -1   1   3      838.15      867.25      7.93 o 
   0   1   3       36.65       40.13      0.53 o 
   1   1   3     1022.43      984.02     11.50 o 
   2   1   3     1058.64     1020.87     10.59 o 
   3   1   3        8.30       12.08      0.96 o 
   4   1   3        0.15        0.14      0.66 o 
  -4   2   3       49.77       48.37      2.14 o 
  -3   2   3      731.12      697.55      7.63 o 
  -1   2   3      494.32      610.23      9.20 o 
   0   2   3       34.55       19.98      0.40 o 
   1   2   3     1953.35     1971.35     25.16 o 
   2   2   3     1312.79     1228.63     12.95 o 
   3   2   3       18.92       64.65      3.00 o 
   4   2   3        0.11        4.69      0.95 o 
  -4   3   3        7.24       26.76      2.09 o 
  -3   3   3        5.19        8.99      0.73 o 
  -2   3   3      512.17      465.23      4.22 o 
   0   3   3     1342.88     1306.84     10.71 o 
   1   3   3     2410.74     2238.56     29.28 o 
   2   3   3      127.51      168.38      2.70 o 
   3   3   3       35.90       35.80      1.15 o 
   4   3   3      257.83      259.80      5.47 o 
  -4   4   3      105.63      111.84      2.98 o 
  -3   4   3      318.25      350.86      4.19 o 
  -2   4   3        4.88       16.52      0.78 o 
  -1   4   3     3456.43     3422.96     35.59 o 
   0   4   3      272.27      304.03      2.44 o 
   1   4   3     1142.20     1195.14     26.96 o 
   2   4   3      132.90      119.74      2.52 o 
   3   4   3      365.44      368.60      5.51 o 
   4   4   3      119.97      109.12      3.32 o 
  -4   5   3      295.32      301.84      5.14 o 
  -3   5   3      239.23      241.61      3.20 o 
  -2   5   3      227.57      272.43      6.46 o 
  -1   5   3     2670.78     2722.07     27.42 o 
   0   5   3      283.82      275.47      2.69 o 
   1   5   3      205.54      276.18     25.13 o 
   2   5   3      899.82      846.50     12.13 o 
   3   5   3      220.72      241.01      3.72 o 
   4   5   3      109.56      121.22      4.06 o 
  -4   6   3      372.56      366.76      5.24 o 
  -3   6   3      796.12      813.74      9.35 o 
  -2   6   3      120.42      121.21      1.42 o 
  -1   6   3     2581.31     2622.21     31.53 o 
   0   6   3     2594.14     2911.29     32.27 o 
   1   6   3      526.50      568.16     23.87 o 
   2   6   3        8.20       17.49      2.18 o 
   3   6   3      389.14      403.16      7.99 o 
   4   6   3       24.55       53.15      2.69 o 
  -4   7   3        1.70       17.46      2.05 o 
  -3   7   3      194.44      202.74      2.22 o 
  -2   7   3      491.48      503.35      7.81 o 
  -1   7   3       64.46       87.57      1.32 o 
   0   7   3     1948.75     2006.88     19.69 o 
   1   7   3       18.42       28.80      0.98 o 
   2   7   3      380.72      396.64      5.87 o 
   3   7   3       92.82       94.62      4.23 o 
   4   7   3      233.23      220.58      5.20 o 
  -4   8   3      159.66      141.23      5.76 o 
  -3   8   3       41.54       52.20      8.27 o 
  -2   8   3      170.85      153.56      3.49 o 
  -1   8   3       28.63       76.16      2.58 o 
   0   8   3      327.81      316.82      3.02 o 
   1   8   3      759.32      706.30      8.06 o 
   2   8   3        0.63       13.51      2.00 o 
   3   8   3       97.47       92.85      1.93 o 
   4   8   3       22.90        1.66      2.35 o 
  -4   9   3        0.74        2.92      2.33 o 
  -3   9   3      167.90      172.93      5.84 o 
  -1   9   3      110.68      142.20      2.34 o 
   0   9   3        0.91        0.52      0.31 o 
   1   9   3      495.61      483.33      5.39 o 
   2   9   3      652.26      640.10      9.58 o 
   3   9   3       20.19       26.50      1.31 o 
   4   9   3       13.78        0.00      1.72 o 
  -3  10   3       34.14       35.64      6.96 o 
  -2  10   3        0.00       34.76     22.78 o 
  -1  10   3      175.80      162.38      2.16 o 
   0  10   3      263.18      272.63      3.35 o 
   1  10   3       28.34       34.97      2.42 o 
   2  10   3        2.90        2.36      0.37 o 
   3  10   3        8.95       13.50      4.08 o 
  -3  11   3       24.25       24.82      1.71 o 
  -2  11   3       40.51       58.23      3.36 o 
  -1  11   3       46.00       53.99      2.41 o 
   0  11   3      322.55      304.95      4.01 o 
   1  11   3      281.38      268.65      3.26 o 
   2  11   3      169.58      167.25      2.56 o 
   3  11   3       10.49        9.65      2.86 o 
  -3  12   3      515.72      495.00     17.32 o 
  -2  12   3       25.50       28.72      3.42 o 
  -1  12   3      520.39      498.59      5.75 o 
   0  12   3      170.50      195.30      3.12 o 
   1  12   3       19.07       63.42      5.28 o 
   2  12   3       84.64       90.94     11.50 o 
   3  12   3       47.05       83.05      8.52 o 
  -3  13   3       43.08       38.18      4.92 o 
  -2  13   3       83.45       76.91      5.26 o 
  -1  13   3      311.52      290.85      3.67 o 
   0  13   3      421.29      422.29      5.75 o 
   1  13   3      218.53      210.46      5.88 o 
   2  13   3       30.92       37.00      6.23 o 
   3  13   3        0.44        1.11      4.76 o 
  -3  14   3       16.53       31.86      7.05 o 
  -2  14   3        2.18        8.78      3.69 o 
  -1  14   3      384.70      407.50      5.15 o 
   0  14   3       20.41       25.02      1.41 o 
   1  14   3      377.45      378.06      8.72 o 
   2  14   3       69.40       67.06      7.38 o 
   3  14   3      135.26      130.43     18.17 o 
  -2  15   3      242.47      234.50      8.79 o 
  -1  15   3        0.02        1.92      0.52 o 
   0  15   3        1.39        1.00      0.62 o 
   1  15   3       43.71       36.52      1.33 o 
   2  15   3      111.84      124.65      6.88 o 
  -2  16   3       56.01       57.25      3.45 o 
  -1  16   3      123.99      131.91      2.27 o 
   0  16   3       51.35       48.38      1.91 o 
   1  16   3      105.91      105.12      3.37 o 
   2  16   3       39.19       45.80     11.57 o 
  -1  17   3        9.26       13.27      2.30 o 
   0  17   3      342.78      377.28      6.06 o 
   1  17   3       15.63       11.27      1.60 o 
   0  18   3      184.53      214.38      9.60 o 
  -4   0   4      213.43      213.85      6.37 o 
  -3   0   4      408.23      384.16      7.01 o 
  -1   0   4     1322.78     1301.40     22.49 o 
   0   0   4      892.57      847.00     11.67 o 
   1   0   4      751.75      773.45     11.29 o 
   2   0   4     9559.30    10150.33    349.20 o 
   3   0   4       53.77       69.31      3.22 o 
   4   0   4      258.09      266.89      6.18 o 
  -4   1   4      222.50      213.55      3.96 o 
  -3   1   4       43.48       42.11      1.47 o 
  -2   1   4     1393.56     1436.90     14.21 o 
  -1   1   4      230.27      236.14      4.38 o 
   0   1   4      963.68      932.02      9.09 o 
   1   1   4      917.01      821.60      8.63 o 
   2   1   4      934.20     1051.76     19.01 o 
   3   1   4       44.26       54.43      1.54 o 
   4   1   4       18.96       30.99      1.97 o 
  -4   2   4       56.27       68.49      2.07 o 
  -3   2   4      692.40      710.92      7.91 o 
  -1   2   4     3390.70     3360.51     37.58 o 
   0   2   4     1774.96     1838.40     19.73 o 
   2   2   4     1799.96     1762.71     24.45 o 
   3   2   4      691.22      722.08      8.09 o 
   4   2   4       85.28       88.15      2.55 o 
  -4   3   4        2.20        2.93      1.06 o 
  -3   3   4      227.72      230.95      3.09 o 
  -2   3   4       10.68       42.79      2.25 o 
  -1   3   4       26.79       41.51      2.07 o 
   0   3   4        9.37        3.80      0.31 o 
   1   3   4      259.04      236.87      2.84 o 
   2   3   4      485.14      427.07      5.73 o 
   3   3   4      298.06      305.21      4.19 o 
   4   3   4       50.19       53.65      2.43 o 
  -4   4   4       14.17       11.18      1.46 o 
  -3   4   4        0.11        1.83      0.48 o 
  -2   4   4       90.60      110.58      1.71 o 
  -1   4   4        4.94        5.25      0.33 o 
   0   4   4      671.13      669.06      6.09 o 
   1   4   4       12.19       10.13      0.46 o 
   2   4   4      137.07      146.10      2.99 o 
   3   4   4       30.22       26.99      1.50 o 
   4   4   4        0.69        2.08      0.89 o 
  -4   5   4        3.64        4.13      1.09 o 
  -3   5   4        0.39        2.19      0.56 o 
  -2   5   4       23.15       19.74      0.70 o 
  -1   5   4        0.36        5.95      0.67 o 
   0   5   4        3.89        4.31      0.52 o 
   1   5   4       87.78       78.00      1.10 o 
   2   5   4       29.88       34.38      1.55 o 
   3   5   4       28.89       27.55      1.32 o 
   4   5   4       17.00       15.48      1.63 o 
  -4   6   4       18.28       20.56      1.84 o 
  -3   6   4      320.93      317.41      3.75 o 
  -2   6   4      278.80      274.44      3.09 o 
  -1   6   4      117.16      166.82      1.80 o 
   0   6   4       11.62       21.62      0.74 o 
   1   6   4      157.96      167.58      2.03 o 
   2   6   4       77.47       85.95      2.71 o 
   3   6   4       39.09       59.10      1.94 o 
   4   6   4       30.06       22.04      3.63 o 
  -4   7   4      230.36      246.19     23.87 o 
  -3   7   4       63.59       78.05      2.22 o 
  -2   7   4      158.93      134.81      1.57 o 
  -1   7   4       84.58      155.91      7.35 o 
   0   7   4     1204.45     1282.22     13.34 o 
   1   7   4     1186.27     1135.99     11.33 o 
   2   7   4       25.67       25.10      3.43 o 
   3   7   4      109.99      103.19      2.31 o 
   4   7   4        1.90       11.14      4.58 o 
  -4   8   4       40.05       75.36     37.78 o 
  -3   8   4      202.76      191.81      3.88 o 
  -2   8   4      339.15      348.16      6.76 o 
  -1   8   4      269.23      265.80      3.40 o 
   0   8   4      609.16      533.31      5.66 o 
   1   8   4      390.50      383.09      3.99 o 
   2   8   4      366.60      345.98      4.22 o 
   3   8   4       82.93       82.03      4.11 o 
   4   8   4       57.06       58.19     17.88 o 
  -4   9   4        3.61        3.81      3.93 o 
  -3   9   4       14.03       11.78      1.66 o 
  -2   9   4        6.11       10.33      1.54 o 
  -1   9   4        0.54        3.65      0.62 o 
   0   9   4      243.26      237.11      3.08 o 
   1   9   4       49.38       45.72      1.11 o 
   2   9   4       64.50       62.42      4.51 o 
   3   9   4        6.79        6.88      0.68 o 
   4   9   4       37.93       14.45      9.71 o 
  -3  10   4        0.05        2.70      0.97 o 
  -2  10   4      504.82      516.86      9.65 o 
  -1  10   4      256.48      266.74      3.03 o 
   0  10   4     1975.89     1990.49     21.73 o 
   1  10   4      642.95      593.51      6.56 o 
   2  10   4      914.43      860.97     13.77 o 
   3  10   4       27.03       26.69      1.01 o 
  -3  11   4       22.75       27.29      4.18 o 
  -2  11   4      148.15      129.37      4.21 o 
  -1  11   4      660.58      717.27      7.54 o 
   0  11   4      977.70      994.93     11.82 o 
   1  11   4     1004.57      980.85     10.77 o 
   2  11   4        6.78       17.89      1.04 o 
   3  11   4      104.27       95.42      9.06 o 
  -2  12   4      508.62      497.43     13.31 o 
  -1  12   4       98.48       83.70      1.89 o 
   0  12   4      463.97      431.71      5.68 o 
   1  12   4        0.00        5.46      0.98 o 
   2  12   4        2.29       38.62      3.35 o 
   3  12   4       46.72       53.86     11.71 o 
  -3  13   4      122.06      142.68     19.50 o 
  -2  13   4       21.47       30.89      2.96 o 
  -1  13   4      399.92      398.57      6.24 o 
   0  13   4      308.43      291.17      4.42 o 
   1  13   4      742.68      704.26     10.39 o 
   2  13   4      271.48      241.51      5.99 o 
   3  13   4      204.25      213.49     12.82 o 
  -2  14   4       82.14       74.74      4.40 o 
  -1  14   4       25.13       22.80      1.10 o 
   0  14   4      605.30      620.15      8.35 o 
   1  14   4       85.92       97.65      3.03 o 
   2  14   4        9.53       15.34      2.76 o 
  -2  15   4       32.31       84.67     16.48 o 
  -1  15   4        1.09        1.45      0.57 o 
   0  15   4       24.42       21.14      1.43 o 
   1  15   4        0.16       -0.75      0.80 o 
   2  15   4       42.29       74.48     23.30 o 
  -2  16   4       11.98       19.42      3.26 o 
  -1  16   4       87.06       81.60      1.92 o 
   0  16   4      166.70      180.40      3.49 o 
   1  16   4        0.10        5.53      0.96 o 
   2  16   4      122.04      127.22      5.87 o 
  -1  17   4      104.46      102.48      3.82 o 
   0  17   4       19.89       20.91      1.69 o 
   1  17   4       44.26       43.45      2.02 o 
  -4   1   5       38.57       40.45      1.95 o 
  -3   1   5       36.45       39.87      1.52 o 
  -2   1   5      809.23      811.83      8.08 o 
  -1   1   5      936.38      967.31     12.82 o 
   0   1   5      534.94      537.57      5.19 o 
   2   1   5      752.61      793.33     14.24 o 
   3   1   5      113.09      107.47      2.10 o 
   4   1   5        1.63        5.53      1.33 o 
  -4   2   5        0.09        0.59      0.70 o 
  -3   2   5       19.17       42.12      2.34 o 
  -2   2   5      226.06      254.17      2.96 o 
  -1   2   5      117.50      158.59      4.12 o 
   0   2   5      897.19      884.27      8.89 o 
   1   2   5      559.70      525.48      5.60 o 
   2   2   5      263.36      258.11      4.94 o 
   3   2   5      316.02      299.21      4.00 o 
   4   2   5        0.14        0.45      0.67 o 
  -4   3   5       70.50       86.33      2.98 o 
  -3   3   5      321.38      331.17      4.30 o 
  -2   3   5      241.45      244.53      3.03 o 
  -1   3   5      413.52      429.63      4.41 o 
   0   3   5      679.96      691.20      6.33 o 
   1   3   5       18.23       32.12      3.33 o 
   2   3   5       81.62       73.76      2.98 o 
   3   3   5      235.68      251.05      3.77 o 
   4   3   5       75.35       75.22      1.85 o 
  -4   4   5      324.05      321.50      5.46 o 
  -3   4   5      185.54      182.47      3.16 o 
  -2   4   5      669.21      623.73      6.45 o 
  -1   4   5      675.17      624.88      5.50 o 
   0   4   5      914.79      966.57      9.23 o 
   1   4   5      358.48      343.84      5.18 o 
   2   4   5      387.45      383.48      7.87 o 
   3   4   5        1.65       12.38      2.62 o 
   4   4   5       53.00       72.50      2.62 o 
  -4   5   5       43.22       57.70      4.20 o 
  -3   5   5      128.50      119.15      2.18 o 
  -2   5   5     1668.89     1629.33     19.78 o 
  -1   5   5      313.50      324.10      4.41 o 
   0   5   5     4961.43     5317.01     66.75 o 
   1   5   5      703.28      733.45      7.88 o 
   2   5   5      278.29      326.92     16.91 o 
   3   5   5       25.25       24.77      1.91 o 
   4   5   5      187.29      185.11      4.08 o 
  -4   6   5      396.87      414.29      6.77 o 
  -3   6   5      494.25      484.15      5.92 o 
  -2   6   5      198.32      169.36      2.15 o 
  -1   6   5      470.01      487.35      4.67 o 
   0   6   5      698.68      658.22      5.97 o 
   1   6   5      311.05      282.09      3.82 o 
   2   6   5      110.08       91.21      2.70 o 
   3   6   5      365.44      371.22      6.24 o 
   4   6   5        3.13       30.36      6.70 o 
  -4   7   5      330.11      332.57      8.59 o 
  -3   7   5     1176.33     1096.68     11.27 o 
  -2   7   5      623.66      617.49      6.44 o 
  -1   7   5      256.64      248.79      2.94 o 
   0   7   5      231.27      225.68      2.80 o 
   1   7   5       72.81       97.51      2.41 o 
   2   7   5      210.19      208.76      5.81 o 
   4   7   5       56.23       61.72      4.38 o 
  -4   8   5        8.89       10.25      1.74 o 
  -3   8   5        0.18        9.48      1.61 o 
  -2   8   5      637.00      641.86      6.72 o 
  -1   8   5      398.17      395.37      4.48 o 
   0   8   5      157.60      189.31      2.39 o 
   1   8   5      677.78      663.08      8.47 o 
   2   8   5      175.72      215.63      4.20 o 
   3   8   5      147.80      141.31      3.65 o 
   4   8   5       10.32        3.53      3.25 o 
  -3   9   5       22.87       19.99      1.66 o 
  -2   9   5      116.37      106.62      2.70 o 
  -1   9   5      234.78      181.78      2.65 o 
   0   9   5       63.10       57.24      1.27 o 
   1   9   5       74.72       76.12      4.33 o 
   2   9   5        5.95        9.12      1.18 o 
   3   9   5       10.44       10.94      0.81 o 
  -3  10   5       27.33       24.91      2.72 o 
  -2  10   5       18.00       14.30      2.05 o 
  -1  10   5       64.58       85.73      2.47 o 
   0  10   5       19.70       25.43      1.07 o 
   1  10   5      385.59      358.86      5.15 o 
   2  10   5        2.31        3.37      0.80 o 
   3  10   5       30.26       30.48      1.45 o 
  -3  11   5       29.09       28.69      2.81 o 
  -2  11   5      761.76      708.08     13.12 o 
  -1  11   5        1.62        2.53      0.61 o 
   0  11   5      331.27      332.76      4.24 o 
   1  11   5        0.14        0.15      0.39 o 
   2  11   5      174.86      200.03      5.67 o 
   3  11   5       29.19       30.78      3.35 o 
  -3  12   5       23.09       42.69      3.95 o 
  -2  12   5        1.24        1.04      1.14 o 
  -1  12   5       38.07       54.84      1.81 o 
   0  12   5      177.09      176.27      3.27 o 
   1  12   5      190.56      171.50      2.79 o 
   2  12   5        0.07       -0.17      0.47 o 
   3  12   5      189.77      199.30      7.47 o 
  -3  13   5      265.83      286.43     11.61 o 
  -2  13   5      179.44      180.60      5.97 o 
  -1  13   5       11.28       33.53      2.04 o 
   0  13   5      570.38      583.13      8.03 o 
   1  13   5      270.22      271.99      3.92 o 
   2  13   5       77.92       83.71      5.45 o 
   3  13   5        2.40       19.68      5.79 o 
  -2  14   5      422.47      423.22     14.39 o 
  -1  14   5      227.94      194.64      3.26 o 
   0  14   5       55.45       44.29      2.00 o 
   1  14   5       65.29       70.23      2.36 o 
   2  14   5      125.65      136.68      5.33 o 
  -2  15   5      120.91      143.18      5.89 o 
  -1  15   5        9.62       13.48      1.32 o 
   0  15   5      110.02      120.57      3.09 o 
   1  15   5      137.25      127.58      2.74 o 
   2  15   5      156.39      161.95      6.28 o 
  -1  16   5      220.57      235.63      3.91 o 
   0  16   5       30.17       31.68      1.68 o 
   1  16   5       53.60       67.47      2.59 o 
  -1  17   5       86.01       77.33      4.01 o 
   0  17   5      110.94      122.07      3.09 o 
   1  17   5       31.26       24.25      2.03 o 
  -4   0   6      211.32      218.42      5.70 o 
  -3   0   6      171.78      239.74     13.38 o 
  -2   0   6      157.65      143.29      2.80 o 
  -1   0   6     5056.05     5480.44    109.12 o 
   0   0   6       19.19       31.31      1.22 o 
   1   0   6        4.20      225.07     63.38 o 
   2   0   6      309.91      271.81      7.41 o 
   3   0   6     1337.44     1289.53     35.62 o 
   4   0   6       26.49       44.52      2.91 o 
  -4   1   6       68.34       71.28      2.49 o 
  -3   1   6      555.70      574.49      7.21 o 
  -2   1   6     1370.78     1335.41     16.53 o 
  -1   1   6     1586.71     1577.46     16.38 o 
   0   1   6     2266.17     2216.07     26.10 o 
   1   1   6      899.50      881.50     10.02 o 
   2   1   6      124.61      160.52     11.82 o 
   3   1   6     1168.29     1132.99     14.47 o 
   4   1   6       87.29       74.02      2.65 o 
  -4   2   6      172.38      153.05      3.24 o 
  -3   2   6      375.40      342.53      4.63 o 
  -2   2   6      464.50      420.99      4.66 o 
  -1   2   6      221.58      246.68      2.67 o 
   0   2   6     1044.91     1059.53     11.66 o 
   1   2   6      207.02      235.00      3.33 o 
   2   2   6      221.89      214.61      4.18 o 
   3   2   6       34.22       54.93      2.06 o 
   4   2   6        0.12       10.94      1.33 o 
  -4   3   6        4.73       12.58      1.59 o 
  -3   3   6        7.52       33.33      2.02 o 
  -2   3   6      474.14      441.05      6.47 o 
  -1   3   6      752.47      798.01      7.99 o 
   0   3   6     1636.93     1642.33     19.13 o 
   1   3   6       58.77       91.41      5.43 o 
   2   3   6        3.91       34.18      4.78 o 
   3   3   6      312.11      297.58      5.23 o 
   4   3   6      125.31      108.22      2.66 o 
  -4   4   6       24.20       29.18      1.97 o 
  -3   4   6       24.71       27.63      1.42 o 
  -2   4   6      172.10      159.63      2.38 o 
  -1   4   6      299.30      307.64      3.39 o 
   0   4   6      102.31      113.71      1.48 o 
   1   4   6      587.88      572.45      7.52 o 
   2   4   6        0.73       13.95      2.17 o 
   3   4   6        2.63        3.59      0.56 o 
   4   4   6       63.27       55.05      2.45 o 
  -4   5   6       23.60       23.82      1.47 o 
  -3   5   6       12.55       12.59      1.27 o 
  -2   5   6       82.51       84.65      1.69 o 
  -1   5   6       29.30       39.64      0.85 o 
   0   5   6       70.22       92.55      1.38 o 
   1   5   6       51.16       39.55      1.27 o 
   2   5   6      109.65      107.39      1.57 o 
   3   5   6        0.19        0.80      0.88 o 
   4   5   6       43.73       39.63      4.99 o 
  -4   6   6      295.00      295.15      7.05 o 
  -3   6   6      336.96      337.90      4.27 o 
  -2   6   6       42.65       45.71      1.43 o 
  -1   6   6       93.87      130.86      5.29 o 
   0   6   6       16.06       16.28      0.80 o 
   1   6   6      681.57      680.08      7.48 o 
   2   6   6      129.78      121.48      1.77 o 
   3   6   6       22.01       43.59      3.69 o 
   4   6   6       69.72       80.42      4.23 o 
  -4   7   6      207.44      204.95      5.70 o 
  -3   7   6       89.21       97.40      2.24 o 
  -2   7   6      939.17      895.37      9.79 o 
  -1   7   6      991.72      967.47      9.79 o 
   0   7   6        1.94        6.21      0.66 o 
   1   7   6       78.94      110.75      8.38 o 
   3   7   6       39.33       45.15      1.88 o 
   4   7   6       25.34       20.09      6.04 o 
  -4   8   6       52.72       56.54      2.98 o 
  -3   8   6       17.67       17.25      0.83 o 
  -2   8   6      285.99      306.44      4.21 o 
  -1   8   6       29.65       47.96      2.67 o 
   0   8   6       21.11       13.03      0.85 o 
   1   8   6      446.11      417.41      5.03 o 
   2   8   6      453.80      452.02      6.43 o 
   3   8   6       28.48       35.85      1.69 o 
   4   8   6        0.06        2.73      3.26 o 
  -3   9   6      118.03      139.50      5.07 o 
  -2   9   6      140.98      162.41      2.37 o 
  -1   9   6      193.92      237.67     13.51 o 
   0   9   6      615.83      600.44      7.85 o 
   1   9   6     1184.57     1109.69     14.05 o 
   2   9   6      476.11      465.53      7.31 o 
   3   9   6      377.70      355.52      6.97 o 
  -3  10   6        2.69        4.04      1.62 o 
  -2  10   6       21.23       33.71      1.31 o 
  -1  10   6      279.15      256.11      3.88 o 
   0  10   6      139.30      152.31      2.59 o 
   1  10   6      323.82      323.29      4.12 o 
   2  10   6      267.99      260.19      4.74 o 
   3  10   6       27.94       25.48      1.98 o 
  -3  11   6        1.79        9.23      2.48 o 
  -2  11   6      105.60       91.80      1.71 o 
  -1  11   6     1088.95     1084.52     11.72 o 
   0  11   6       62.00       55.34      1.62 o 
   1  11   6      761.90      754.96     13.95 o 
   2  11   6       34.52       34.14      1.85 o 
   3  11   6       59.47       49.28      3.35 o 
  -3  12   6        1.49       13.34      2.90 o 
  -2  12   6       72.98      110.72      5.80 o 
  -1  12   6        2.92       39.42      3.10 o 
   0  12   6      604.13      603.35      7.17 o 
   1  12   6      510.52      471.92      6.72 o 
   2  12   6      776.63      723.07     13.86 o 
   3  12   6      148.86      140.42      7.04 o 
  -2  13   6       89.84       81.30      3.94 o 
  -1  13   6       46.46       92.61      4.37 o 
   0  13   6       37.17       28.20      1.66 o 
   1  13   6      663.66      631.66      9.66 o 
   2  13   6       46.41       56.78      2.24 o 
  -2  14   6      210.41      192.88      6.61 o 
  -1  14   6       10.71       13.71      1.25 o 
   0  14   6      138.27      141.41      3.38 o 
   1  14   6        5.94        4.73      1.23 o 
   2  14   6       11.83       18.76      2.14 o 
  -2  15   6       38.15       38.09      3.92 o 
  -1  15   6      160.10      136.73      3.24 o 
   0  15   6        4.60        3.07      1.18 o 
   1  15   6        3.11        8.91      2.07 o 
   2  15   6        2.17        6.70      2.67 o 
  -1  16   6        0.38        0.37      0.50 o 
   0  16   6       47.23       43.51      2.04 o 
   1  16   6        6.75        5.02      1.02 o 
   0  17   6       86.35       95.17      3.01 o 
  -4   1   7        7.33       17.35      1.45 o 
  -3   1   7       59.98       69.83      2.33 o 
  -2   1   7       21.49       25.07      1.01 o 
  -1   1   7      905.42      967.34     11.03 o 
   0   1   7       41.17       44.35      0.97 o 
   1   1   7       36.50       68.92      6.61 o 
   2   1   7       15.40       16.86      1.31 o 
   3   1   7       81.90       84.85      2.62 o 
   4   1   7      161.25      155.52      3.32 o 
  -4   2   7      159.15      162.40      3.77 o 
  -3   2   7        2.58        4.45      0.88 o 
  -2   2   7      613.63      577.04      9.65 o 
  -1   2   7      215.91      198.84      2.51 o 
   0   2   7      390.10      394.33      4.36 o 
   1   2   7      389.25      386.37      4.86 o 
   2   2   7        4.66       33.60      7.56 o 
   3   2   7       38.96       40.55      1.50 o 
   4   2   7       71.35       78.25      2.58 o 
  -4   3   7      113.12      124.55      3.66 o 
  -3   3   7       49.02       53.01      2.26 o 
  -1   3   7      483.15      441.15      6.47 o 
   0   3   7       23.22       15.70      0.74 o 
   1   3   7      946.93      925.29     10.92 o 
   2   3   7      555.04      526.50      8.28 o 
   3   3   7      185.83      184.72      3.22 o 
   4   3   7       21.51       27.61      2.12 o 
  -4   4   7       84.21       96.12      2.85 o 
  -3   4   7       44.02       43.26      1.75 o 
  -2   4   7      249.54      233.64      3.40 o 
  -1   4   7     1223.40     1227.93     13.35 o 
   0   4   7      159.75      169.25      2.44 o 
   1   4   7     1047.08     1073.86     13.28 o 
   2   4   7       22.04       33.12      2.67 o 
   3   4   7      109.40      101.91      2.08 o 
   4   4   7       52.25       67.16      2.89 o 
  -4   5   7        1.51        3.46      1.30 o 
  -3   5   7     2024.44     2085.62     25.27 o 
  -2   5   7      656.73      603.52      7.14 o 
  -1   5   7      387.68      345.80      4.18 o 
   0   5   7      526.59      559.42      5.88 o 
   1   5   7      168.00      166.83      3.61 o 
   2   5   7       11.64       41.40      2.08 o 
   4   5   7       42.28       36.85      5.05 o 
  -4   6   7      109.79      107.89      2.83 o 
  -3   6   7      112.03      105.52      2.45 o 
  -2   6   7      328.43      311.67      4.36 o 
  -1   6   7     1404.79     1423.98     16.21 o 
   0   6   7      445.85      405.61      4.87 o 
   1   6   7     1437.10     1452.66     17.65 o 
   2   6   7       87.40      103.28      3.33 o 
   3   6   7       55.95       52.29      2.29 o 
   4   6   7        2.80        4.78      2.06 o 
  -4   7   7        3.60        4.33      1.81 o 
  -3   7   7       21.60       25.57      1.09 o 
  -2   7   7      586.67      561.94      6.79 o 
  -1   7   7      422.32      397.45      4.64 o 
   0   7   7      544.65      587.84      6.37 o 
   1   7   7       23.61       29.17      2.23 o 
   2   7   7      263.59      269.17      7.09 o 
   3   7   7        0.00        2.43      1.47 o 
   4   7   7       52.33       38.43      7.18 o 
  -3   8   7      486.34      438.01      6.06 o 
  -2   8   7     1178.41     1114.25     12.92 o 
  -1   8   7     1014.49     1003.57     10.90 o 
   0   8   7       59.79       42.28      1.38 o 
   1   8   7       42.01       79.13      7.72 o 
   3   8   7        0.70       35.16      4.47 o 
  -3   9   7       10.03       12.79      1.15 o 
  -2   9   7        0.91        0.70      0.54 o 
  -1   9   7      172.13      178.68      2.87 o 
   0   9   7       26.88       21.24      1.14 o 
   1   9   7        0.94       13.80      2.39 o 
   2   9   7        2.99        1.28      0.77 o 
   3   9   7       14.58       11.07      3.40 o 
  -3  10   7       10.48       15.30      3.05 o 
  -2  10   7       53.39       46.31      1.79 o 
  -1  10   7      108.79       96.51      2.06 o 
   0  10   7      399.51      362.18      5.32 o 
   1  10   7       27.10       28.40      1.67 o 
   2  10   7       53.94       51.77      1.92 o 
   3  10   7       41.31       34.70      2.50 o 
  -3  11   7       29.69       28.67      3.20 o 
  -2  11   7       21.65       35.97      2.19 o 
  -1  11   7      140.99      119.23      2.71 o 
   0  11   7       13.21       16.96      1.09 o 
   1  11   7        0.53        7.09      0.98 o 
   2  11   7      267.27      241.42      4.32 o 
   3  11   7        0.07        0.87      0.69 o 
  -3  12   7        4.07        7.58      2.37 o 
  -2  12   7      105.86       98.78      2.32 o 
  -1  12   7      484.10      442.58      5.57 o 
   0  12   7       32.42       32.46      1.40 o 
   1  12   7      376.07      382.59      5.85 o 
   2  12   7      103.47      108.87      3.14 o 
   3  12   7       29.78       25.19      3.45 o 
  -2  13   7      246.14      232.88      7.28 o 
  -1  13   7      141.82      127.11      2.92 o 
   0  13   7      113.16      118.19      2.46 o 
   1  13   7       66.73       64.02      2.09 o 
   2  13   7        1.39       13.11      2.07 o 
  -2  14   7      118.76      131.56      5.76 o 
  -1  14   7      134.52      143.96      3.07 o 
   0  14   7       10.00        8.24      1.19 o 
   1  14   7      116.57      120.76      3.08 o 
   2  14   7        0.88        8.55      1.27 o 
  -2  15   7        0.08        5.34      2.11 o 
  -1  15   7      512.73      486.71      7.43 o 
   0  15   7      143.08      150.20      3.88 o 
   1  15   7       55.92       73.61      6.01 o 
   2  15   7       67.13       68.68      4.55 o 
  -1  16   7      143.60      156.40      3.93 o 
   0  16   7      134.64      127.79      3.66 o 
   1  16   7       53.09       56.07      2.69 o 
  -4   0   8      321.85      321.74      9.30 o 
  -3   0   8      219.47      222.22      5.82 o 
  -2   0   8      535.21      519.62      8.06 o 
  -1   0   8     1078.19     1120.49     19.17 o 
   0   0   8     6131.19     5886.05    502.47 o 
   1   0   8      966.61      945.99     16.17 o 
   2   0   8      423.59      394.55      8.83 o 
   3   0   8       51.75       57.27      6.27 o 
   4   0   8      111.21      121.72      5.46 o 
  -4   1   8       80.48       86.37      3.16 o 
  -3   1   8      294.52      263.00      4.70 o 
  -2   1   8      130.55      123.21      2.21 o 
  -1   1   8      468.19      456.62      5.57 o 
   0   1   8     1095.77     1128.84     16.56 o 
   1   1   8       91.90      112.82      2.68 o 
   2   1   8        0.60        6.58      1.72 o 
   3   1   8       74.59       76.90      3.39 o 
   4   1   8      154.11      119.69      3.29 o 
  -4   2   8       12.76       21.56      2.32 o 
  -3   2   8        1.37        2.01      0.71 o 
  -2   2   8      816.55      784.90      9.53 o 
  -1   2   8     1463.52     1498.58     16.53 o 
   0   2   8      184.20      206.35      2.88 o 
   1   2   8      779.48      818.62     10.20 o 
   2   2   8       66.40       82.02      8.26 o 
   3   2   8        8.28        8.53      1.80 o 
   4   2   8      261.52      224.84      5.86 o 
  -4   3   8        9.97        8.27      1.45 o 
  -3   3   8      161.81      138.44      2.79 o 
  -2   3   8      160.63      146.35      2.52 o 
  -1   3   8      714.94      697.57      8.08 o 
   0   3   8      754.13      767.59      8.87 o 
   1   3   8      294.66      314.83      4.58 o 
   2   3   8       57.29       58.58      2.15 o 
   3   3   8        7.70       14.79      2.36 o 
   4   3   8       17.53       17.78      2.56 o 
  -4   4   8        0.95        0.97      0.91 o 
  -3   4   8        6.28        5.70      0.85 o 
  -2   4   8      862.95      877.24     11.32 o 
  -1   4   8        8.21       26.66      2.97 o 
   0   4   8        0.33        0.52      0.34 o 
   1   4   8      589.30      582.06      7.71 o 
   2   4   8       72.23      106.31     10.70 o 
   3   4   8        8.56        7.83      1.59 o 
   4   4   8       15.24       10.22      1.78 o 
  -4   5   8        0.86        0.46      0.81 o 
  -3   5   8       77.18       74.19      2.46 o 
  -2   5   8       65.33       64.57      1.77 o 
  -1   5   8        0.34        1.51      0.49 o 
   0   5   8        1.72        2.65      0.52 o 
   1   5   8       22.64       18.75      0.82 o 
   2   5   8        3.35        5.86      1.01 o 
   3   5   8        2.82        8.52      0.78 o 
   4   5   8        4.23        1.96      1.13 o 
  -3   6   8      210.35      215.10      3.63 o 
  -2   6   8      614.61      615.31      8.99 o 
  -1   6   8      245.23      224.78      3.07 o 
   0   6   8      671.36      682.22      7.47 o 
   1   6   8        8.97       27.49      2.27 o 
   2   6   8       67.64       87.14      6.91 o 
   3   6   8       50.84       57.24      3.16 o 
  -3   7   8      532.00      544.51      7.26 o 
  -2   7   8      199.94      211.73      4.21 o 
  -1   7   8        1.76        4.85      0.69 o 
   0   7   8        1.77        0.29      0.40 o 
   1   7   8       45.70       52.74      1.49 o 
   2   7   8      536.95      514.99      6.69 o 
   3   7   8       96.21      115.56     10.49 o 
  -3   8   8      104.09       86.39      2.78 o 
  -2   8   8       59.30       72.88      1.97 o 
  -1   8   8     1565.27     1509.17     17.73 o 
   0   8   8      237.99      238.74      4.24 o 
   1   8   8      129.62      201.88     15.27 o 
   2   8   8      260.48      253.44      3.73 o 
   3   8   8        8.16       13.87      3.64 o 
  -3   9   8       35.37       56.35      8.10 o 
  -2   9   8       32.23       35.04      1.40 o 
  -1   9   8      596.74      558.26      7.41 o 
   0   9   8      471.43      452.48      6.67 o 
   1   9   8      136.72      151.13      5.33 o 
   2   9   8       98.32      100.92      2.51 o 
   3   9   8      305.92      284.61      6.83 o 
  -3  10   8      530.58      545.05     12.14 o 
  -2  10   8        1.39       37.16      4.26 o 
  -1  10   8      103.01       90.40      2.61 o 
   0  10   8      871.10      852.51     11.66 o 
   1  10   8      217.59      197.69      3.47 o 
   2  10   8      548.81      519.59      8.48 o 
   3  10   8      130.64      156.34      7.71 o 
  -3  11   8       63.14       82.65      4.87 o 
  -2  11   8       15.72       37.16      2.76 o 
  -1  11   8        0.24        4.79      1.54 o 
   0  11   8       18.80       13.45      1.34 o 
   1  11   8      111.17      109.69      2.24 o 
   2  11   8      303.93      295.37      5.55 o 
   3  11   8      251.81      248.79      7.17 o 
  -2  12   8        0.10       25.58      3.71 o 
  -1  12   8      377.48      331.17      5.45 o 
   0  12   8       91.31      105.21      2.99 o 
   1  12   8        3.19       27.06      3.68 o 
   2  12   8      439.46      401.24      9.43 o 
  -2  13   8       94.10       82.48      4.51 o 
  -1  13   8      236.57      210.62      3.50 o 
   0  13   8        1.96        4.06      1.17 o 
   1  13   8      296.48      290.79      5.90 o 
   2  13   8       10.93       13.54      1.84 o 
  -2  14   8       23.46       27.15      3.03 o 
  -1  14   8       82.40       80.18      2.49 o 
   0  14   8       52.01       51.86      2.36 o 
   1  14   8        0.27        4.24      1.33 o 
   2  14   8       83.38       72.76      3.04 o 
  -1  15   8        0.41        0.50      0.61 o 
   0  15   8        0.11        0.19      0.65 o 
   1  15   8        1.53        1.88      1.30 o 
   0  16   8        3.74        1.48      0.96 o 
  -4   1   9        1.30        1.67      0.93 o 
  -3   1   9      172.59      161.47      3.40 o 
  -2   1   9       15.68       19.35      1.10 o 
  -1   1   9       62.52       77.19      3.84 o 
   0   1   9        2.29        1.90      0.51 o 
   1   1   9      631.04      599.76     10.42 o 
   2   1   9       45.74       46.06      1.75 o 
   3   1   9        2.24        8.32      1.70 o 
   4   1   9       10.85        8.82      1.82 o 
  -4   2   9        0.07        5.42      1.50 o 
  -3   2   9       98.21      104.66      2.58 o 
  -2   2   9      155.64      156.18      3.00 o 
  -1   2   9        2.06        4.01      0.58 o 
   0   2   9       27.72       39.34      1.19 o 
   1   2   9       23.59       19.87      1.15 o 
   2   2   9       98.81       94.96      2.93 o 
   3   2   9       99.51       94.44      4.65 o 
   4   2   9       88.51       87.84      3.19 o 
  -4   3   9        0.28        0.29      0.68 o 
  -3   3   9      433.84      444.17      6.93 o 
  -2   3   9       10.29       24.96      2.71 o 
  -1   3   9     1581.76     1514.94     17.37 o 
   0   3   9      330.24      312.62      4.47 o 
   1   3   9       27.35       74.83      7.28 o 
   2   3   9      331.46      310.15      6.43 o 
   3   3   9       15.25       26.67      7.57 o 
   4   3   9        6.52        5.22      1.34 o 
  -4   4   9      167.23      181.19      4.14 o 
  -3   4   9       51.85       57.44      2.05 o 
  -2   4   9     1333.77     1337.56     17.25 o 
  -1   4   9      101.43       94.22      1.76 o 
   0   4   9      673.11      608.61      6.77 o 
   1   4   9       12.90       19.30      1.23 o 
   2   4   9      239.78      292.41     14.82 o 
   3   4   9       63.68       60.59      3.50 o 
  -3   5   9      136.44      150.11      3.22 o 
  -2   5   9      314.93      323.19      5.00 o 
  -1   5   9       28.36       33.26      1.39 o 
   0   5   9     1095.18     1098.91     12.70 o 
   1   5   9       60.61       44.14      1.51 o 
   2   5   9      405.74      390.68      7.19 o 
   3   5   9        0.31        7.48      1.84 o 
  -3   6   9        0.40        1.15      0.87 o 
  -2   6   9     1435.20     1461.84     20.22 o 
  -1   6   9      860.72      840.53     10.09 o 
   0   6   9      243.26      206.95      3.18 o 
   1   6   9      488.99      546.24      7.23 o 
   3   6   9        0.33        0.50      0.86 o 
  -3   7   9      379.99      384.67      6.12 o 
  -2   7   9      408.51      389.51      5.55 o 
  -1   7   9     1072.72     1032.15     12.63 o 
   0   7   9      697.10      682.94      8.59 o 
   1   7   9       10.74       41.73      3.66 o 
   2   7   9       59.12       68.39      3.22 o 
   3   7   9        7.64       14.88      7.68 o 
  -3   8   9      160.70      138.24      3.32 o 
  -2   8   9      183.99      178.33      3.16 o 
  -1   8   9      292.19      286.65      4.55 o 
   0   8   9       68.53       65.38      1.68 o 
   1   8   9       15.19       29.48      4.35 o 
   2   8   9       65.00       72.39      1.92 o 
   3   8   9       34.44       24.06      8.39 o 
  -3   9   9       10.34        8.83      1.58 o 
  -2   9   9       39.38       33.66      1.55 o 
  -1   9   9      142.92      157.91      2.87 o 
   0   9   9      277.36      294.30      4.57 o 
   1   9   9      312.29      277.21      4.73 o 
   2   9   9       31.01       31.56      1.37 o 
   3   9   9       25.00       28.90      3.22 o 
  -3  10   9        8.90       10.85      2.89 o 
  -2  10   9       52.67       54.21      1.89 o 
  -1  10   9        1.71        3.75      0.92 o 
   0  10   9      203.44      194.85      3.82 o 
   1  10   9       67.61       61.24      2.24 o 
   2  10   9        2.61        6.20      1.35 o 
   3  10   9       51.68       59.76      3.08 o 
  -2  11   9       11.80       14.44      1.75 o 
  -1  11   9      144.68      116.94      3.76 o 
   0  11   9      301.38      297.64      5.54 o 
   1  11   9        6.85       11.91      1.52 o 
   2  11   9       28.43       33.41      2.14 o 
  -2  12   9      323.31      318.64      6.56 o 
  -1  12   9       58.73       51.42      2.42 o 
   0  12   9       32.61       32.53      2.31 o 
   1  12   9       65.95       70.67      2.06 o 
   2  12   9        0.20       18.61      2.66 o 
  -2  13   9      118.44      118.85      5.19 o 
  -1  13   9       46.41       52.34      2.86 o 
   0  13   9       74.45       74.98      2.44 o 
   1  13   9        6.06        6.15      1.04 o 
   2  13   9      109.94      114.06      3.85 o 
  -1  14   9       73.61       82.32      3.17 o 
   0  14   9      599.02      608.97      9.78 o 
   1  14   9       26.22       26.57      1.85 o 
  -1  15   9      145.32      144.70      3.84 o 
   0  15   9      322.13      359.07      8.57 o 
   1  15   9       28.83       33.26      2.11 o 
  -3   0  10       81.37       80.71      4.23 o 
  -2   0  10      320.24      283.85      5.82 o 
  -1   0  10       74.98       63.12      2.66 o 
   0   0  10      206.02      180.11      4.09 o 
   1   0  10      124.02      122.53      3.62 o 
   2   0  10        3.86       22.44     10.06 o 
   3   0  10       13.80       15.82      3.04 o 
  -3   1  10      207.36      193.56      4.02 o 
  -2   1  10       61.32       78.87      4.13 o 
  -1   1  10      704.86      711.72      8.95 o 
   0   1  10     1014.59      990.64     14.62 o 
   1   1  10      742.59      749.47     10.93 o 
   2   1  10      404.18      419.36      7.02 o 
   3   1  10       49.75       47.05      4.55 o 
  -3   2  10       61.78       56.35      2.13 o 
  -2   2  10       64.11       65.04      3.00 o 
  -1   2  10        1.45       32.66      4.34 o 
   0   2  10      466.97      447.17      6.29 o 
   1   2  10      997.79      977.96     15.15 o 
   2   2  10      228.19      225.42      4.64 o 
   3   2  10       24.82       32.45      2.69 o 
  -3   3  10       24.04       30.21      1.64 o 
  -2   3  10        0.10       11.57      1.98 o 
  -1   3  10       25.68       28.10      1.29 o 
   0   3  10      201.93      185.67      2.97 o 
   1   3  10       28.76       34.54      1.46 o 
   2   3  10      243.77      241.24      5.40 o 
   3   3  10       42.75       33.90      2.71 o 
  -3   4  10       30.54       24.51      1.64 o 
  -2   4  10       75.53       62.74      2.06 o 
  -1   4  10      728.02      691.65      8.40 o 
   0   4  10      282.68      281.74      4.02 o 
   1   4  10       48.37       72.74      5.79 o 
   2   4  10       20.12       23.01      1.86 o 
   3   4  10        3.54        6.28      1.67 o 
  -3   5  10       32.12       31.17      2.02 o 
  -2   5  10       25.70       36.19      2.29 o 
  -1   5  10       96.14       98.28      2.10 o 
   0   5  10        5.23        5.81      0.77 o 
   1   5  10       64.47       73.98      1.74 o 
   2   5  10      159.24      164.44      3.90 o 
   3   5  10       10.53       10.93      2.47 o 
  -3   6  10       39.39       39.09      1.81 o 
  -2   6  10      915.33      900.65     11.76 o 
  -1   6  10        0.26        0.58      0.63 o 
   0   6  10       36.67       36.89      1.53 o 
   1   6  10        1.80        1.85      0.61 o 
   2   6  10       19.67       57.00      7.66 o 
   3   6  10       61.39       62.75      6.16 o 
  -3   7  10        9.52       11.54      1.48 o 
  -2   7  10       73.38       69.01      2.32 o 
  -1   7  10      631.93      622.92      8.23 o 
   0   7  10      782.26      787.92      9.76 o 
   1   7  10      252.11      259.28      4.70 o 
   2   7  10       60.72       64.16      1.95 o 
   3   7  10      120.39      110.11      5.31 o 
  -3   8  10      143.85      152.50      4.27 o 
  -2   8  10        0.55        1.75      0.72 o 
  -1   8  10       35.40       43.25      2.01 o 
   0   8  10       81.00       77.43      2.10 o 
   1   8  10      181.38      172.95      3.38 o 
   2   8  10       12.81       10.17      0.95 o 
   3   8  10      144.14      154.85      5.78 o 
  -3   9  10        3.38        6.59      1.63 o 
  -2   9  10      839.12      783.33     11.59 o 
  -1   9  10      294.67      307.87      4.87 o 
   0   9  10      995.95      969.66     14.23 o 
   1   9  10      439.69      434.50      7.07 o 
   2   9  10       30.91       77.32      7.02 o 
   3   9  10      124.34      119.50      5.80 o 
  -2  10  10        5.68        8.85      1.28 o 
  -1  10  10      142.29      152.78      3.10 o 
   0  10  10      445.46      438.63      8.31 o 
   1  10  10      169.79      171.89      3.64 o 
   2  10  10       31.25       29.18      3.61 o 
  -2  11  10      515.14      507.80      9.34 o 
  -1  11  10       83.19       83.25      3.28 o 
   0  11  10      264.66      229.84      4.95 o 
   1  11  10      235.23      234.44      4.93 o 
   2  11  10       54.92       78.92      3.31 o 
  -2  12  10       78.76       81.41      2.87 o 
  -1  12  10       86.39       76.40      2.72 o 
   0  12  10      177.23      158.74      3.63 o 
   1  12  10        3.14        4.34      1.29 o 
   2  12  10       91.61       85.96      3.75 o 
  -1  13  10       39.26       45.45      2.21 o 
   0  13  10       13.06       10.96      1.39 o 
   1  13  10        6.47        6.85      1.47 o 
  -1  14  10       83.16       77.36      2.91 o 
   0  14  10        0.00        0.17      0.65 o 
   1  14  10        6.58       10.64      1.91 o 
   0  15  10       27.74       27.46      1.89 o 
  -3   1  11       26.45       28.29      1.67 o 
  -2   1  11       24.19       32.68      1.50 o 
  -1   1  11      283.12      264.18      4.10 o 
   0   1  11       94.68       91.62      2.47 o 
   1   1  11       47.62       61.72      2.27 o 
   2   1  11      117.97      118.82      3.99 o 
   3   1  11        2.96        3.05      1.54 o 
  -3   2  11        4.44        6.74      1.44 o 
  -2   2  11      842.18      806.00     16.80 o 
  -1   2  11        7.29       11.01      1.07 o 
   0   2  11      699.04      677.34     11.47 o 
   1   2  11        1.25        1.46      0.76 o 
   2   2  11       74.40      111.55      8.99 o 
   3   2  11       57.56       48.77      3.29 o 
  -3   3  11      210.10      212.14      4.49 o 
  -2   3  11       90.62       79.15      2.29 o 
  -1   3  11      476.90      480.65      6.31 o 
   0   3  11      335.56      342.66      5.84 o 
   1   3  11      181.33      178.91      4.17 o 
   2   3  11       23.89       25.99      1.89 o 
   3   3  11       39.13       52.07      5.16 o 
  -3   4  11       21.51       28.37      1.79 o 
  -2   4  11      310.54      317.59      5.40 o 
  -1   4  11      221.52      225.99      4.79 o 
   0   4  11      192.93      177.47      2.90 o 
   1   4  11      450.41      440.27      7.56 o 
   2   4  11        0.07       14.35      5.26 o 
   3   4  11      128.00      128.77      5.23 o 
  -3   5  11      173.15      180.17      4.16 o 
  -2   5  11       81.76       84.15      2.55 o 
  -1   5  11     2811.33     2749.22     40.69 o 
   0   5  11        3.34        2.46      0.86 o 
   1   5  11      199.12      278.76     21.22 o 
   2   5  11      171.90      169.21      4.52 o 
   3   5  11       14.63       23.47      2.60 o 
  -3   6  11       38.96       39.55      2.08 o 
  -2   6  11      489.03      495.56      7.64 o 
  -1   6  11      726.59      731.34     10.07 o 
   0   6  11        1.46        1.21      0.66 o 
   1   6  11      261.65      277.95      6.28 o 
   2   6  11        4.00       22.10      4.68 o 
   3   6  11       20.44       14.25      2.00 o 
  -3   7  11       98.48      101.25      3.83 o 
  -2   7  11       45.24       39.94      2.03 o 
  -1   7  11        6.73       10.01      1.37 o 
   0   7  11     1010.62     1005.07     12.85 o 
   1   7  11       97.34       78.36      2.39 o 
   2   7  11       14.03       16.24      1.57 o 
   3   7  11       17.77       18.42      4.47 o 
  -3   8  11       50.48       53.30      2.93 o 
  -2   8  11      107.33      101.64      2.89 o 
  -1   8  11        0.79       13.56      2.46 o 
   0   8  11      751.57      748.28     10.27 o 
   1   8  11      286.92      273.21      5.29 o 
   2   8  11       83.39       82.68      2.61 o 
   3   8  11        1.99        1.71      1.10 o 
  -2   9  11      111.46      104.73      3.45 o 
  -1   9  11        0.08        0.09      0.65 o 
   0   9  11        7.37        7.40      1.08 o 
   1   9  11        0.07        0.51      0.77 o 
   2   9  11       69.38       69.67      2.57 o 
  -2  10  11       22.56       26.67      2.30 o 
  -1  10  11       12.97       10.39      1.46 o 
   0  10  11       50.59       42.36      1.96 o 
   1  10  11        2.20        2.53      0.98 o 
   2  10  11       37.61       34.13      2.00 o 
  -2  11  11       25.81       29.37      2.17 o 
  -1  11  11       55.45       71.17      5.46 o 
   0  11  11        7.03        4.88      1.12 o 
   1  11  11      331.21      316.20      6.34 o 
   2  11  11        0.03        0.50      0.83 o 
  -2  12  11      309.82      309.64      8.17 o 
  -1  12  11      140.50      141.11      4.24 o 
   0  12  11       11.19       12.31      1.56 o 
   1  12  11       33.89       40.49      2.43 o 
   2  12  11        1.07       16.42      3.06 o 
  -1  13  11      298.31      285.46      6.82 o 
   0  13  11      103.87      116.75      3.68 o 
   1  13  11      230.90      243.61      4.94 o 
   0  14  11       68.56       74.81      2.88 o 
  -3   0  12      723.75      766.10     16.20 o 
  -2   0  12      466.66      437.54      9.68 o 
  -1   0  12       17.79       24.27      2.77 o 
   0   0  12      279.32      252.94     14.62 o 
   1   0  12      328.27      305.64      7.37 o 
   2   0  12      558.43      566.40     14.75 o 
   3   0  12      296.82      328.19     17.38 o 
  -3   1  12       43.80       50.04      2.96 o 
  -2   1  12       49.69       55.76      2.10 o 
  -1   1  12       20.84       20.11      1.59 o 
   0   1  12        0.33        0.01      0.38 o 
   1   1  12      110.50       98.12      3.39 o 
   2   1  12      128.19      134.28      3.89 o 
   3   1  12       39.00       34.15      3.13 o 
  -3   2  12      204.37      204.29      4.72 o 
  -2   2  12       10.12       16.89      1.57 o 
  -1   2  12       34.42       47.27      4.88 o 
   0   2  12      101.54       93.56      3.08 o 
   1   2  12      466.21      433.84      6.80 o 
   2   2  12       33.12       32.51      2.47 o 
   3   2  12       37.17       47.84      5.32 o 
  -3   3  12       14.37       18.94      1.65 o 
  -2   3  12      178.20      165.60      3.61 o 
  -1   3  12       55.74       48.63      2.26 o 
   0   3  12      258.69      256.79      4.35 o 
   1   3  12      280.27      268.22      5.38 o 
   2   3  12      258.81      269.56      5.44 o 
   3   3  12       67.70       63.66      3.99 o 
  -3   4  12       69.21       80.79      3.03 o 
  -2   4  12        0.61        0.99      0.84 o 
  -1   4  12       37.78       43.95      1.78 o 
   0   4  12      209.38      210.62      4.00 o 
   1   4  12       13.64       18.45      1.72 o 
   2   4  12        7.82        8.21      1.58 o 
   3   4  12      157.19      147.64      5.87 o 
  -3   5  12       77.77       81.04      2.93 o 
  -2   5  12        0.80        0.41      0.66 o 
  -1   5  12      204.30      218.40      3.82 o 
   0   5  12      363.56      358.21      5.41 o 
   1   5  12       20.54       30.83      3.97 o 
   2   5  12        0.00        0.20      0.85 o 
   3   5  12       19.98       26.29      3.91 o 
  -3   6  12       10.55        8.73      1.49 o 
  -2   6  12       10.73       11.70      1.28 o 
  -1   6  12       16.48       17.00      1.48 o 
   0   6  12      240.80      242.09      4.42 o 
   1   6  12       14.68       14.64      1.46 o 
   2   6  12      105.99       94.85      3.24 o 
   3   6  12        6.46        6.58      1.68 o 
  -2   7  12      142.97      135.12      3.40 o 
  -1   7  12      182.39      179.33      4.17 o 
   0   7  12      105.52      119.31      2.91 o 
   1   7  12       15.32       25.63      2.17 o 
   2   7  12        8.31       18.53      1.55 o 
  -2   8  12        4.05        6.37      1.42 o 
  -1   8  12      513.50      514.13      8.62 o 
   0   8  12        0.16       -0.02      0.62 o 
   1   8  12      967.85      988.92     15.01 o 
   2   8  12      124.69      109.65      3.03 o 
  -2   9  12      103.13      107.79      3.93 o 
  -1   9  12        0.10       12.19      2.38 o 
   0   9  12       18.08       18.68      1.54 o 
   1   9  12      245.25      227.01      5.27 o 
   2   9  12      163.05      166.92      4.14 o 
  -2  10  12        1.21       23.08      4.23 o 
  -1  10  12     1079.97     1067.18     15.54 o 
   0  10  12       12.01       11.70      1.75 o 
   1  10  12      515.35      535.26      9.94 o 
   2  10  12      332.57      313.01      7.28 o 
  -1  11  12       41.69       47.35      2.79 o 
   0  11  12      350.64      356.21      8.65 o 
   1  11  12       11.44       15.75      1.92 o 
  -1  12  12      190.72      189.49      5.32 o 
   0  12  12        4.98        2.37      1.74 o 
   1  12  12       65.94       70.52      3.65 o 
   0  13  12       43.53       34.25      7.10 o 
  -3   1  13       10.04        6.45      1.33 o 
  -2   1  13       42.65       32.60      1.85 o 
  -1   1  13      476.91      467.66      7.21 o 
   0   1  13       27.24       21.76      1.49 o 
   1   1  13      205.87      224.91      5.30 o 
   2   1  13        7.32       10.46      2.17 o 
   3   1  13        6.71        6.32      3.24 o 
  -3   2  13       10.91       15.06      1.76 o 
  -2   2  13       29.07       29.81      1.85 o 
  -1   2  13        2.03        6.47      1.29 o 
   0   2  13      394.25      405.10      6.74 o 
   1   2  13       66.11       67.19      2.66 o 
   2   2  13        3.42        4.42      1.32 o 
   3   2  13        5.77        8.95      2.51 o 
  -3   3  13      294.50      313.24      6.39 o 
  -2   3  13       12.43       13.82      1.79 o 
  -1   3  13      613.44      574.11      8.50 o 
   0   3  13        0.62        1.47      1.11 o 
   1   3  13      180.78      191.59      6.58 o 
   2   3  13       31.85       27.68      2.54 o 
   3   3  13       13.16       23.77      3.63 o 
  -3   4  13       39.72       38.28      2.62 o 
  -2   4  13      412.30      417.04      7.04 o 
  -1   4  13      190.44      172.59      3.86 o 
   0   4  13     1356.46     1388.14     18.02 o 
   1   4  13       69.85       72.54      2.82 o 
   2   4  13       89.46      105.65      4.12 o 
   3   4  13        0.15        2.69      1.61 o 
  -2   5  13       47.29       56.17      2.39 o 
  -1   5  13      442.45      453.39      7.01 o 
   0   5  13     1110.90     1132.30     15.94 o 
   1   5  13        7.45       29.42      6.27 o 
   2   5  13      120.29      111.23      3.92 o 
  -2   6  13       91.74       96.37      3.07 o 
  -1   6  13        3.71        3.15      0.99 o 
   0   6  13      358.18      368.20      6.22 o 
   1   6  13       30.38       26.51      1.70 o 
   2   6  13       53.34       56.78      2.79 o 
  -2   7  13        1.28        5.33      1.18 o 
  -1   7  13      265.57      262.52      5.20 o 
   0   7  13        0.53        0.33      0.67 o 
   1   7  13       45.76       53.23      3.26 o 
   2   7  13       79.88       67.17      3.18 o 
  -2   8  13      190.90      205.69      4.95 o 
  -1   8  13       72.20       86.37      4.17 o 
   0   8  13       22.67       17.64      1.85 o 
   1   8  13      449.35      438.21      7.94 o 
   2   8  13        3.22       11.21      1.79 o 
  -2   9  13       82.94       92.78      3.34 o 
  -1   9  13        0.11        4.54      1.35 o 
   0   9  13        0.04        0.31      0.85 o 
   1   9  13       95.58       85.95      3.16 o 
   2   9  13       24.35       23.12      1.80 o 
  -1  10  13        0.07        3.14      1.38 o 
   0  10  13        5.74        5.05      1.32 o 
   1  10  13       70.05       69.02      3.01 o 
  -1  11  13       29.52       31.08      2.37 o 
   0  11  13       22.52       23.04      2.13 o 
   1  11  13       39.65       43.47      2.63 o 
   0  12  13      117.92      123.03      3.96 o 
  -2   0  14       17.80       13.28      3.34 o 
  -1   0  14        4.03        2.40      1.64 o 
   0   0  14       22.79       22.79      2.42 o 
   1   0  14        8.92       10.56      2.03 o 
   2   0  14        0.77        3.23      2.30 o 
  -2   1  14      707.71      729.79     12.81 o 
  -1   1  14       53.53       48.61      2.65 o 
   0   1  14       18.42       15.28      2.31 o 
   1   1  14       29.49       25.30      2.56 o 
   2   1  14      154.86      177.26     11.95 o 
  -2   2  14       68.41       91.52      3.79 o 
  -1   2  14      237.76      212.95      4.29 o 
   0   2  14        0.54        0.52      0.74 o 
   1   2  14        1.59        8.16      2.24 o 
   2   2  14      158.69      154.69      6.60 o 
  -2   3  14      167.96      181.94      4.66 o 
  -1   3  14       20.34       26.63      2.10 o 
   0   3  14       13.48       12.97      1.94 o 
   1   3  14       23.15       24.74      2.18 o 
   2   3  14        9.38       15.51      3.29 o 
  -2   4  14       26.36       24.83      1.89 o 
  -1   4  14       90.39      115.51      6.73 o 
   0   4  14       16.54       24.47      1.76 o 
   1   4  14      718.84      708.61     12.06 o 
   2   4  14       15.51       11.03      2.04 o 
  -2   5  14       49.33       50.80      2.85 o 
  -1   5  14       31.77       27.71      1.80 o 
   0   5  14       19.23       18.90      1.54 o 
   1   5  14       16.54       17.90      1.59 o 
   2   5  14       11.81       13.08      3.39 o 
  -2   6  14       48.00       50.22      2.77 o 
  -1   6  14       21.84       23.73      2.20 o 
   0   6  14      114.59      125.74      3.80 o 
   1   6  14       63.21       71.17      2.87 o 
   2   6  14        7.37        9.00      1.64 o 
  -2   7  14      138.35      130.76      4.16 o 
  -1   7  14        4.84        8.73      1.53 o 
   0   7  14       16.69       15.71      1.76 o 
   1   7  14       31.53       28.45      2.01 o 
   2   7  14       75.98       84.00      3.41 o 
  -1   8  14      119.71      120.14      3.73 o 
   0   8  14        4.45        3.81      1.28 o 
   1   8  14        3.08        7.24      1.55 o 
  -1   9  14       14.70        9.48      1.58 o 
   0   9  14      835.54      839.17     12.53 o 
   1   9  14        0.97        0.56      1.08 o 
  -1  10  14      103.78       95.82      3.49 o 
   0  10  14       46.86       57.05      2.92 o 
   1  10  14       61.14       68.25      2.96 o 
  -2   1  15        2.58        4.52      1.47 o 
  -1   1  15       21.42       21.81      2.02 o 
   0   1  15       41.96       41.68      2.31 o 
   1   1  15       49.82       54.01      2.67 o 
   2   1  15        6.61        6.80      2.28 o 
  -2   2  15      138.83      140.03      4.11 o 
  -1   2  15       15.04       12.59      1.91 o 
   0   2  15      473.50      480.56      9.19 o 
   1   2  15        3.85        4.37      1.84 o 
   2   2  15       89.19       96.72      4.10 o 
  -2   3  15       63.66       72.44      4.20 o 
  -1   3  15      184.58      211.11      4.66 o 
   0   3  15       37.18       39.04      2.32 o 
   1   3  15      603.76      618.46     10.87 o 
   2   3  15      136.24      136.00      4.99 o 
  -2   4  15      386.40      394.98      7.60 o 
  -1   4  15       91.47      106.56      3.62 o 
   0   4  15      386.84      397.85      7.23 o 
   1   4  15      301.95      289.51      6.84 o 
   2   4  15        3.53       15.22      4.51 o 
  -2   5  15        6.32        7.19      1.50 o 
  -1   5  15      196.74      212.01      5.22 o 
   0   5  15       82.69       71.64      2.85 o 
   1   5  15      324.40      338.59      6.87 o 
   2   5  15        9.19       10.75      1.78 o 
  -1   6  15        2.20        8.21      1.55 o 
   0   6  15      300.82      311.75      6.32 o 
   1   6  15      185.53      168.99      4.34 o 
  -1   7  15      131.59      136.14      4.27 o 
   0   7  15        5.91        6.99      1.45 o 
   1   7  15       20.39       25.44      1.99 o 
  -1   8  15       13.39       17.09      2.19 o 
   0   8  15        7.84        5.55      1.55 o 
   1   8  15       68.40       70.30      3.12 o 
   0   9  15        1.77        2.13      1.24 o 
  -1   0  16      709.70      668.79     16.42 o 
   0   0  16        4.44        7.63      2.63 o 
   1   0  16       25.13       42.55      8.63 o 
  -1   1  16       29.78       29.49      3.06 o 
   0   1  16        9.95       12.25      1.76 o 
   1   1  16       46.54       57.10      3.25 o 
  -1   2  16      444.82      469.98      8.06 o 
   0   2  16        0.84        0.29      1.10 o 
   1   2  16        0.74       20.33      6.07 o 
  -1   3  16       53.29       53.15      3.07 o 
   0   3  16      262.93      265.30      6.37 o 
   1   3  16       16.95       25.92      2.49 o 
  -1   4  16      106.20      101.66      3.84 o 
   0   4  16        6.39        6.10      1.54 o 
   1   4  16        0.91        2.75      1.42 o 
  -1   5  16        6.11        7.65      1.80 o 
   0   5  16        0.40        2.15      1.09 o 
   1   5  16       17.08       20.15      1.94 o 
  -1   6  16        1.48        1.90      1.16 o 
   0   6  16        0.88        0.14      0.85 o 
   0   7  16        7.92        8.43      1.91 o 
   0   1  17        3.24        2.46      1.77 o 
   0   2  17       87.89       88.64      3.75 o 
   0   3  17        9.47        8.66      1.64 o 
                                                 
